# Supplementary material for: Association between General Anesthesia and Root Canal Treatment Outcomes in Patients with Mental Disability: A Retrospective Cohort Study
Source: J Pers Med. 2022 Feb 3;12(2):213. doi: 10.3390/jpm12020213 (PMC8876241; doi:10.3390/jpm12020213)
Supplement: Supplementary file 1 [file jpm-12-00213-s001.zip]

Archive with 1 entries (1 files):
- jpm-1565315-supplementary.pdf
